# Supplementary material for: A framework for handling missing accelerometer outcome data in trials
Source: Trials. 2021 Jun 5;22:379. doi: 10.1186/s13063-021-05284-8 (PMC8178870; doi:10.1186/s13063-021-05284-8)
Supplement: Supplementary file 1 — Additional file 1 The STATA DO-File (.do) provides example code for using multiple imputation with interval regression. [file 13063_2021_5284_MOESM1_ESM.do]

/*This DO-file performs Multiple Imputation using Interval Regression for logged daily step counts. 
Important covariates and auxiliary variables are used in the imputation. 
The data is then analysed on the week-average scale. */


/*import dataset which has wide-format data: 
	 there is a row for each participant
	 for each participant, there are variables for: 
			 - the logged step count for each of the 7 days at each of the three time points (Baseline, Year 1, Year 2), 
	         - the upper and lower bounds for each of the logged step counts. 
	         - the arm, covariates (e.g. Gender, age, Borough_baseline) and important auxiliary variables (e.g. weather variables, BMI_baseline_0 ) */
use "optimistic_intreg_weather.dta", clear


mi set wide

*register arm, covariates and auxiliary variables as regular 
mi register regular arm  Gender age Borough_baseline BMI_baseline_0 ///
Year0_min_temp1-Year2_daylength1 ///
Year0_min_temp2-Year2_daylength2 ///
Year0_min_temp3-Year2_daylength3 ///
Year0_min_temp4-Year2_daylength4 ///
Year0_min_temp5-Year2_daylength5 ///
Year0_min_temp6-Year2_daylength6 ///
Year0_min_temp7-Year2_daylength7 ///


/*imputation using interval regression to incorporate partially observed data: 
for logged daily step count at baseline, we impute conditional on logged step count from all other days, weather variables from that day and person-level covariates. 
for logged daily step count at Year 1 and Year 2, we impute conditional on logged step counts from all other days at Year 1 and Year 2, the average of the seven baseline logged step counts, weather variables from that day and person-level covariates. */


mi impute chained ///
 (intreg, ll(Year0_lower1)  ul(Year0_upper1) /// specify lower and upper bounds 
		omit( ///  
		Year0_max_temp2 Year0_sun2  Year0_precip2 Year0_daylength2 /// omit weather variables not relevant to this day
		Year0_max_temp3 Year0_sun3  Year0_precip3 Year0_daylength3 ///
		Year0_max_temp4 Year0_sun4  Year0_precip4 Year0_daylength4 ///
		Year0_max_temp5 Year0_sun5  Year0_precip5 Year0_daylength5 ///
		Year0_max_temp6 Year0_sun6  Year0_precip6 Year0_daylength6 ///
		Year0_max_temp7 Year0_sun7  Year0_precip7 Year0_daylength7 ///
		Year1_max_temp1 Year1_sun1  Year1_precip1 Year1_daylength1 /// 
		Year1_max_temp2 Year1_sun2  Year1_precip2 Year1_daylength2 ///
		Year1_max_temp3 Year1_sun3  Year1_precip3 Year1_daylength3 ///
		Year1_max_temp4 Year1_sun4  Year1_precip4 Year1_daylength4 ///
		Year1_max_temp5 Year1_sun5  Year1_precip5 Year1_daylength5 ///
		Year1_max_temp6 Year1_sun6  Year1_precip6 Year1_daylength6 ///
		Year1_max_temp7 Year1_sun7  Year1_precip7 Year1_daylength7 ///
		Year2_max_temp1 Year2_sun1  Year2_precip1 Year2_daylength1 /// 
		Year2_max_temp2 Year2_sun2  Year2_precip2 Year2_daylength2 ///
		Year2_max_temp3 Year2_sun3  Year2_precip3 Year2_daylength3 ///
		Year2_max_temp4 Year2_sun4  Year2_precip4 Year2_daylength4 ///
		Year2_max_temp5 Year2_sun5  Year2_precip5 Year2_daylength5 ///
		Year2_max_temp6 Year2_sun6  Year2_precip6 Year2_daylength6 ///
		Year2_max_temp7 Year2_sun7  Year2_precip7 Year2_daylength7)) ny0_1 /// specify name of new variable with imputed data
 (intreg, ll(Year0_lower2)  ul(Year0_upper2) ///
		omit( ///
		Year0_max_temp1 Year0_sun1  Year0_precip1 Year0_daylength1 /// 
		Year0_max_temp3 Year0_sun3  Year0_precip3 Year0_daylength3 ///
		Year0_max_temp4 Year0_sun4  Year0_precip4 Year0_daylength4 ///
		Year0_max_temp5 Year0_sun5  Year0_precip5 Year0_daylength5 ///
		Year0_max_temp6 Year0_sun6  Year0_precip6 Year0_daylength6 ///
		Year0_max_temp7 Year0_sun7  Year0_precip7 Year0_daylength7 ///
		Year1_max_temp1 Year1_sun1  Year1_precip1 Year1_daylength1 /// 
		Year1_max_temp2 Year1_sun2  Year1_precip2 Year1_daylength2 ///
		Year1_max_temp3 Year1_sun3  Year1_precip3 Year1_daylength3 ///
		Year1_max_temp4 Year1_sun4  Year1_precip4 Year1_daylength4 ///
		Year1_max_temp5 Year1_sun5  Year1_precip5 Year1_daylength5 ///
		Year1_max_temp6 Year1_sun6  Year1_precip6 Year1_daylength6 ///
		Year1_max_temp7 Year1_sun7  Year1_precip7 Year1_daylength7 ///
		Year2_max_temp1 Year2_sun1  Year2_precip1 Year2_daylength1 /// 
		Year2_max_temp2 Year2_sun2  Year2_precip2 Year2_daylength2 ///
		Year2_max_temp3 Year2_sun3  Year2_precip3 Year2_daylength3 ///
		Year2_max_temp4 Year2_sun4  Year2_precip4 Year2_daylength4 ///
		Year2_max_temp5 Year2_sun5  Year2_precip5 Year2_daylength5 ///
		Year2_max_temp6 Year2_sun6  Year2_precip6 Year2_daylength6 ///
		Year2_max_temp7 Year2_sun7  Year2_precip7 Year2_daylength7 )) ny0_2 ///
 (intreg, ll(Year0_lower3)  ul(Year0_upper3) ///
 omit(  Year0_max_temp1 Year0_sun1  Year0_precip1 Year0_daylength1 ///  
		  Year0_max_temp2 Year0_sun2  Year0_precip2 Year0_daylength2 ///
		  Year0_max_temp4 Year0_sun4  Year0_precip4 Year0_daylength4 ///
		  Year0_max_temp5 Year0_sun5  Year0_precip5 Year0_daylength5 ///
		  Year0_max_temp6 Year0_sun6  Year0_precip6 Year0_daylength6 ///
		  Year0_max_temp7 Year0_sun7  Year0_precip7 Year0_daylength7 ///
		  Year1_max_temp1 Year1_sun1  Year1_precip1 Year1_daylength1 ///  
		  Year1_max_temp2 Year1_sun2  Year1_precip2 Year1_daylength2 ///
		  Year1_max_temp3 Year1_sun3  Year1_precip3 Year1_daylength3 ///
		  Year1_max_temp4 Year1_sun4  Year1_precip4 Year1_daylength4 ///
		  Year1_max_temp5 Year1_sun5  Year1_precip5 Year1_daylength5 ///
		  Year1_max_temp6 Year1_sun6  Year1_precip6 Year1_daylength6 ///
		  Year1_max_temp7 Year1_sun7  Year1_precip7 Year1_daylength7 ///
		  Year2_max_temp1 Year2_sun1  Year2_precip1 Year2_daylength1 /// 
		  Year2_max_temp2 Year2_sun2  Year2_precip2 Year2_daylength2 ///
		  Year2_max_temp3 Year2_sun3  Year2_precip3 Year2_daylength3 ///
		  Year2_max_temp4 Year2_sun4  Year2_precip4 Year2_daylength4 ///
		  Year2_max_temp5 Year2_sun5  Year2_precip5 Year2_daylength5 ///
		  Year2_max_temp6 Year2_sun6  Year2_precip6 Year2_daylength6 ///
		  Year2_max_temp7 Year2_sun7  Year2_precip7 Year2_daylength7 )) ny0_3 ///
 (intreg, ll(Year0_lower4)  ul(Year0_upper4) ///
  omit(Year0_max_temp1 Year0_sun1  Year0_precip1 Year0_daylength1 ///  
		  Year0_max_temp2 Year0_sun2  Year0_precip2 Year0_daylength2 ///
		  Year0_max_temp3 Year0_sun3  Year0_precip3 Year0_daylength3 ///
		  Year0_max_temp5 Year0_sun5  Year0_precip5 Year0_daylength5 ///
		  Year0_max_temp6 Year0_sun6  Year0_precip6 Year0_daylength6 ///
		  Year0_max_temp7 Year0_sun7  Year0_precip7 Year0_daylength7 ///
		  Year1_max_temp1 Year1_sun1  Year1_precip1 Year1_daylength1 ///  
		  Year1_max_temp2 Year1_sun2  Year1_precip2 Year1_daylength2 ///
		  Year1_max_temp3 Year1_sun3  Year1_precip3 Year1_daylength3 ///
		  Year1_max_temp4 Year1_sun4  Year1_precip4 Year1_daylength4 ///
		  Year1_max_temp5 Year1_sun5  Year1_precip5 Year1_daylength5 ///
		  Year1_max_temp6 Year1_sun6  Year1_precip6 Year1_daylength6 ///
		  Year1_max_temp7 Year1_sun7  Year1_precip7 Year1_daylength7 ///
		  Year2_max_temp1 Year2_sun1  Year2_precip1 Year2_daylength1 /// 
		  Year2_max_temp2 Year2_sun2  Year2_precip2 Year2_daylength2 ///
		  Year2_max_temp3 Year2_sun3  Year2_precip3 Year2_daylength3 ///
		  Year2_max_temp4 Year2_sun4  Year2_precip4 Year2_daylength4 ///
		  Year2_max_temp5 Year2_sun5  Year2_precip5 Year2_daylength5 ///
		  Year2_max_temp6 Year2_sun6  Year2_precip6 Year2_daylength6 ///
		  Year2_max_temp7 Year2_sun7  Year2_precip7 Year2_daylength7 )) ny0_4 ///
 (intreg, ll(Year0_lower5)  ul(Year0_upper5) ///
 omit(Year0_max_temp1 Year0_sun1  Year0_precip1 Year0_daylength1 ///  
		  Year0_max_temp2 Year0_sun2  Year0_precip2 Year0_daylength2 ///
		  Year0_max_temp3 Year0_sun3  Year0_precip3 Year0_daylength3 ///
		  Year0_max_temp4 Year0_sun4  Year0_precip4 Year0_daylength4 ///
		  Year0_max_temp6 Year0_sun6  Year0_precip6 Year0_daylength6 ///
		  Year0_max_temp7 Year0_sun7  Year0_precip7 Year0_daylength7 ///
		  Year1_max_temp1 Year1_sun1  Year1_precip1 Year1_daylength1 ///  
		  Year1_max_temp2 Year1_sun2  Year1_precip2 Year1_daylength2 ///
		  Year1_max_temp3 Year1_sun3  Year1_precip3 Year1_daylength3 ///
		  Year1_max_temp4 Year1_sun4  Year1_precip4 Year1_daylength4 ///
		  Year1_max_temp5 Year1_sun5  Year1_precip5 Year1_daylength5 ///
		  Year1_max_temp6 Year1_sun6  Year1_precip6 Year1_daylength6 ///
		  Year1_max_temp7 Year1_sun7  Year1_precip7 Year1_daylength7 ///
		  Year2_max_temp1 Year2_sun1  Year2_precip1 Year2_daylength1 /// 
		  Year2_max_temp2 Year2_sun2  Year2_precip2 Year2_daylength2 ///
		  Year2_max_temp3 Year2_sun3  Year2_precip3 Year2_daylength3 ///
		  Year2_max_temp4 Year2_sun4  Year2_precip4 Year2_daylength4 ///
		  Year2_max_temp5 Year2_sun5  Year2_precip5 Year2_daylength5 ///
		  Year2_max_temp6 Year2_sun6  Year2_precip6 Year2_daylength6 ///
		  Year2_max_temp7 Year2_sun7  Year2_precip7 Year2_daylength7 )) ny0_5 ///
 (intreg, ll(Year0_lower6)  ul(Year0_upper6) ///
 omit(Year0_max_temp1 Year0_sun1  Year0_precip1 Year0_daylength1 ///  
		  Year0_max_temp2 Year0_sun2  Year0_precip2 Year0_daylength2 ///
		  Year0_max_temp3 Year0_sun3  Year0_precip3 Year0_daylength3 ///
		  Year0_max_temp4 Year0_sun4  Year0_precip4 Year0_daylength4 ///
		  Year0_max_temp5 Year0_sun5  Year0_precip5 Year0_daylength5 ///
		  Year0_max_temp7 Year0_sun7  Year0_precip7 Year0_daylength7 ///
		  Year1_max_temp1 Year1_sun1  Year1_precip1 Year1_daylength1 ///  
		  Year1_max_temp2 Year1_sun2  Year1_precip2 Year1_daylength2 ///
		  Year1_max_temp3 Year1_sun3  Year1_precip3 Year1_daylength3 ///
		  Year1_max_temp4 Year1_sun4  Year1_precip4 Year1_daylength4 ///
		  Year1_max_temp5 Year1_sun5  Year1_precip5 Year1_daylength5 ///
		  Year1_max_temp6 Year1_sun6  Year1_precip6 Year1_daylength6 ///
		  Year1_max_temp7 Year1_sun7  Year1_precip7 Year1_daylength7 ///
		  Year2_max_temp1 Year2_sun1  Year2_precip1 Year2_daylength1 /// 
		  Year2_max_temp2 Year2_sun2  Year2_precip2 Year2_daylength2 ///
		  Year2_max_temp3 Year2_sun3  Year2_precip3 Year2_daylength3 ///
		  Year2_max_temp4 Year2_sun4  Year2_precip4 Year2_daylength4 ///
		  Year2_max_temp5 Year2_sun5  Year2_precip5 Year2_daylength5 ///
		  Year2_max_temp6 Year2_sun6  Year2_precip6 Year2_daylength6 ///
		  Year2_max_temp7 Year2_sun7  Year2_precip7 Year2_daylength7 )) ny0_6 ///
 (intreg, ll(Year0_lower7)  ul(Year0_upper7) ///
 omit(Year0_max_temp1 Year0_sun1  Year0_precip1 Year0_daylength1 ///  
		  Year0_max_temp2 Year0_sun2  Year0_precip2 Year0_daylength2 ///
		  Year0_max_temp3 Year0_sun3  Year0_precip3 Year0_daylength3 ///
		  Year0_max_temp4 Year0_sun4  Year0_precip4 Year0_daylength4 ///
		  Year0_max_temp5 Year0_sun5  Year0_precip5 Year0_daylength5 ///
		  Year0_max_temp6 Year0_sun6  Year0_precip6 Year0_daylength6 ///
		  Year1_max_temp1 Year1_sun1  Year1_precip1 Year1_daylength1 ///  
		  Year1_max_temp2 Year1_sun2  Year1_precip2 Year1_daylength2 ///
		  Year1_max_temp3 Year1_sun3  Year1_precip3 Year1_daylength3 ///
		  Year1_max_temp4 Year1_sun4  Year1_precip4 Year1_daylength4 ///
		  Year1_max_temp5 Year1_sun5  Year1_precip5 Year1_daylength5 ///
		  Year1_max_temp6 Year1_sun6  Year1_precip6 Year1_daylength6 ///
		  Year1_max_temp7 Year1_sun7  Year1_precip7 Year1_daylength7 ///
		  Year2_max_temp1 Year2_sun1  Year2_precip1 Year2_daylength1 /// 
		  Year2_max_temp2 Year2_sun2  Year2_precip2 Year2_daylength2 ///
		  Year2_max_temp3 Year2_sun3  Year2_precip3 Year2_daylength3 ///
		  Year2_max_temp4 Year2_sun4  Year2_precip4 Year2_daylength4 ///
		  Year2_max_temp5 Year2_sun5  Year2_precip5 Year2_daylength5 ///
		  Year2_max_temp6 Year2_sun6  Year2_precip6 Year2_daylength6 ///
		  Year2_max_temp7 Year2_sun7  Year2_precip7 Year2_daylength7 )) ny0_7 ///
 (intreg, ll(Year1_lower1)  ul(Year1_upper1) ///
 omit(Year0_max_temp1 Year0_sun1  Year0_precip1 Year0_daylength1 ///  
		  Year0_max_temp2 Year0_sun2  Year0_precip2 Year0_daylength2 ///
		  Year0_max_temp3 Year0_sun3  Year0_precip3 Year0_daylength3 ///
		  Year0_max_temp4 Year0_sun4  Year0_precip4 Year0_daylength4 ///
		  Year0_max_temp5 Year0_sun5  Year0_precip5 Year0_daylength5 ///
		  Year0_max_temp6 Year0_sun6  Year0_precip6 Year0_daylength6 ///
		  Year0_max_temp7 Year0_sun7  Year0_precip7 Year0_daylength7 ///
		  Year1_max_temp2 Year1_sun2  Year1_precip2 Year1_daylength2 ///
		  Year1_max_temp3 Year1_sun3  Year1_precip3 Year1_daylength3 ///
		  Year1_max_temp4 Year1_sun4  Year1_precip4 Year1_daylength4 ///
		  Year1_max_temp5 Year1_sun5  Year1_precip5 Year1_daylength5 ///
		  Year1_max_temp6 Year1_sun6  Year1_precip6 Year1_daylength6 ///
		  Year1_max_temp7 Year1_sun7  Year1_precip7 Year1_daylength7 ///
		  Year2_max_temp1 Year2_sun1  Year2_precip1 Year2_daylength1 /// 
		  Year2_max_temp2 Year2_sun2  Year2_precip2 Year2_daylength2 ///
		  Year2_max_temp3 Year2_sun3  Year2_precip3 Year2_daylength3 ///
		  Year2_max_temp4 Year2_sun4  Year2_precip4 Year2_daylength4 ///
		  Year2_max_temp5 Year2_sun5  Year2_precip5 Year2_daylength5 ///
		  Year2_max_temp6 Year2_sun6  Year2_precip6 Year2_daylength6 ///
		  Year2_max_temp7 Year2_sun7  Year2_precip7 Year2_daylength7 ///
		  ny0_1 ny0_2 ny0_3 ny0_4 ny0_5 ny0_6 ny0_7) ///  *for imputing logged step counts in Year 1 and Year 2, omit the baseline logged step counts and include their average instead
		  include(((ny0_1 + ny0_2+ny0_3+ny0_4+ny0_5+ny0_6+ny0_7)/7))) ny1_1 ///
 (intreg, ll(Year1_lower2)  ul(Year1_upper2) ///
 omit(Year0_max_temp1 Year0_sun1  Year0_precip1 Year0_daylength1 ///  
		  Year0_max_temp2 Year0_sun2  Year0_precip2 Year0_daylength2 ///
		  Year0_max_temp3 Year0_sun3  Year0_precip3 Year0_daylength3 ///
		  Year0_max_temp4 Year0_sun4  Year0_precip4 Year0_daylength4 ///
		  Year0_max_temp5 Year0_sun5  Year0_precip5 Year0_daylength5 ///
		  Year0_max_temp6 Year0_sun6  Year0_precip6 Year0_daylength6 ///
		  Year0_max_temp7 Year0_sun7  Year0_precip7 Year0_daylength7 ///
		  Year1_max_temp1 Year1_sun1  Year1_precip1 Year1_daylength1 ///  
		  Year1_max_temp3 Year1_sun3  Year1_precip3 Year1_daylength3 ///
		  Year1_max_temp4 Year1_sun4  Year1_precip4 Year1_daylength4 ///
		  Year1_max_temp5 Year1_sun5  Year1_precip5 Year1_daylength5 ///
		  Year1_max_temp6 Year1_sun6  Year1_precip6 Year1_daylength6 ///
		  Year1_max_temp7 Year1_sun7  Year1_precip7 Year1_daylength7 ///
		  Year2_max_temp1 Year2_sun1  Year2_precip1 Year2_daylength1 /// 
		  Year2_max_temp2 Year2_sun2  Year2_precip2 Year2_daylength2 ///
		  Year2_max_temp3 Year2_sun3  Year2_precip3 Year2_daylength3 ///
		  Year2_max_temp4 Year2_sun4  Year2_precip4 Year2_daylength4 ///
		  Year2_max_temp5 Year2_sun5  Year2_precip5 Year2_daylength5 ///
		  Year2_max_temp6 Year2_sun6  Year2_precip6 Year2_daylength6 ///
		  Year2_max_temp7 Year2_sun7  Year2_precip7 Year2_daylength7 ///
		  ny0_1 ny0_2 ny0_3 ny0_4 ny0_5 ny0_6 ny0_7) ///
		  include(((ny0_1 + ny0_2+ny0_3+ny0_4+ny0_5+ny0_6+ny0_7)/7))) ny1_2 ///
 (intreg, ll(Year1_lower3)  ul(Year1_upper3) ///
 omit(Year0_max_temp1 Year0_sun1  Year0_precip1 Year0_daylength1 ///  
		  Year0_max_temp2 Year0_sun2  Year0_precip2 Year0_daylength2 ///
		  Year0_max_temp3 Year0_sun3  Year0_precip3 Year0_daylength3 ///
		  Year0_max_temp4 Year0_sun4  Year0_precip4 Year0_daylength4 ///
		  Year0_max_temp5 Year0_sun5  Year0_precip5 Year0_daylength5 ///
		  Year0_max_temp6 Year0_sun6  Year0_precip6 Year0_daylength6 ///
		  Year0_max_temp7 Year0_sun7  Year0_precip7 Year0_daylength7 ///
		  Year1_max_temp1 Year1_sun1  Year1_precip1 Year1_daylength1 ///  
		  Year1_max_temp2 Year1_sun2  Year1_precip2 Year1_daylength2 ///
		  Year1_max_temp4 Year1_sun4  Year1_precip4 Year1_daylength4 ///
		  Year1_max_temp5 Year1_sun5  Year1_precip5 Year1_daylength5 ///
		  Year1_max_temp6 Year1_sun6  Year1_precip6 Year1_daylength6 ///
		  Year1_max_temp7 Year1_sun7  Year1_precip7 Year1_daylength7 ///
		  Year2_max_temp1 Year2_sun1  Year2_precip1 Year2_daylength1 /// 
		  Year2_max_temp2 Year2_sun2  Year2_precip2 Year2_daylength2 ///
		  Year2_max_temp3 Year2_sun3  Year2_precip3 Year2_daylength3 ///
		  Year2_max_temp4 Year2_sun4  Year2_precip4 Year2_daylength4 ///
		  Year2_max_temp5 Year2_sun5  Year2_precip5 Year2_daylength5 ///
		  Year2_max_temp6 Year2_sun6  Year2_precip6 Year2_daylength6 ///
		  Year2_max_temp7 Year2_sun7  Year2_precip7 Year2_daylength7 ///
		  ny0_1 ny0_2 ny0_3 ny0_4 ny0_5 ny0_6 ny0_7) ///
		  include(((ny0_1 + ny0_2+ny0_3+ny0_4+ny0_5+ny0_6+ny0_7)/7))) ny1_3 ///
 (intreg, ll(Year1_lower4)  ul(Year1_upper4) ///
 omit(Year0_max_temp1 Year0_sun1  Year0_precip1 Year0_daylength1 ///  
		  Year0_max_temp2 Year0_sun2  Year0_precip2 Year0_daylength2 ///
		  Year0_max_temp3 Year0_sun3  Year0_precip3 Year0_daylength3 ///
		  Year0_max_temp4 Year0_sun4  Year0_precip4 Year0_daylength4 ///
		  Year0_max_temp5 Year0_sun5  Year0_precip5 Year0_daylength5 ///
		  Year0_max_temp6 Year0_sun6  Year0_precip6 Year0_daylength6 ///
		  Year0_max_temp7 Year0_sun7  Year0_precip7 Year0_daylength7 ///
		  Year1_max_temp1 Year1_sun1  Year1_precip1 Year1_daylength1 ///  
		  Year1_max_temp2 Year1_sun2  Year1_precip2 Year1_daylength2 ///
		  Year1_max_temp3 Year1_sun3  Year1_precip3 Year1_daylength3 ///
		  Year1_max_temp5 Year1_sun5  Year1_precip5 Year1_daylength5 ///
		  Year1_max_temp6 Year1_sun6  Year1_precip6 Year1_daylength6 ///
		  Year1_max_temp7 Year1_sun7  Year1_precip7 Year1_daylength7 ///
		  Year2_max_temp1 Year2_sun1  Year2_precip1 Year2_daylength1 /// 
		  Year2_max_temp2 Year2_sun2  Year2_precip2 Year2_daylength2 ///
		  Year2_max_temp3 Year2_sun3  Year2_precip3 Year2_daylength3 ///
		  Year2_max_temp4 Year2_sun4  Year2_precip4 Year2_daylength4 ///
		  Year2_max_temp5 Year2_sun5  Year2_precip5 Year2_daylength5 ///
		  Year2_max_temp6 Year2_sun6  Year2_precip6 Year2_daylength6 ///
		  Year2_max_temp7 Year2_sun7  Year2_precip7 Year2_daylength7 ///
		  ny0_1 ny0_2 ny0_3 ny0_4 ny0_5 ny0_6 ny0_7) ///
		  include(((ny0_1 + ny0_2+ny0_3+ny0_4+ny0_5+ny0_6+ny0_7)/7))) ny1_4 ///
 (intreg, ll(Year1_lower5)  ul(Year1_upper5) ///
 omit(Year0_max_temp1 Year0_sun1  Year0_precip1 Year0_daylength1 ///  
		  Year0_max_temp2 Year0_sun2  Year0_precip2 Year0_daylength2 ///
		  Year0_max_temp3 Year0_sun3  Year0_precip3 Year0_daylength3 ///
		  Year0_max_temp4 Year0_sun4  Year0_precip4 Year0_daylength4 ///
		  Year0_max_temp5 Year0_sun5  Year0_precip5 Year0_daylength5 ///
		  Year0_max_temp6 Year0_sun6  Year0_precip6 Year0_daylength6 ///
		  Year0_max_temp7 Year0_sun7  Year0_precip7 Year0_daylength7 ///
		  Year1_max_temp1 Year1_sun1  Year1_precip1 Year1_daylength1 ///  
		  Year1_max_temp2 Year1_sun2  Year1_precip2 Year1_daylength2 ///
		  Year1_max_temp3 Year1_sun3  Year1_precip3 Year1_daylength3 ///
		  Year1_max_temp4 Year1_sun4  Year1_precip4 Year1_daylength4 ///
		  Year1_max_temp6 Year1_sun6  Year1_precip6 Year1_daylength6 ///
		  Year1_max_temp7 Year1_sun7  Year1_precip7 Year1_daylength7 ///
		  Year2_max_temp1 Year2_sun1  Year2_precip1 Year2_daylength1 /// 
		  Year2_max_temp2 Year2_sun2  Year2_precip2 Year2_daylength2 ///
		  Year2_max_temp3 Year2_sun3  Year2_precip3 Year2_daylength3 ///
		  Year2_max_temp4 Year2_sun4  Year2_precip4 Year2_daylength4 ///
		  Year2_max_temp5 Year2_sun5  Year2_precip5 Year2_daylength5 ///
		  Year2_max_temp6 Year2_sun6  Year2_precip6 Year2_daylength6 ///
		  Year2_max_temp7 Year2_sun7  Year2_precip7 Year2_daylength7 ///
		  ny0_1 ny0_2 ny0_3 ny0_4 ny0_5 ny0_6 ny0_7) ///
		  include(((ny0_1 + ny0_2+ny0_3+ny0_4+ny0_5+ny0_6+ny0_7)/7))) ny1_5 ///
 (intreg, ll(Year1_lower6)  ul(Year1_upper6) ///
 omit(Year0_max_temp1 Year0_sun1  Year0_precip1 Year0_daylength1 ///  
		  Year0_max_temp2 Year0_sun2  Year0_precip2 Year0_daylength2 ///
		  Year0_max_temp3 Year0_sun3  Year0_precip3 Year0_daylength3 ///
		  Year0_max_temp4 Year0_sun4  Year0_precip4 Year0_daylength4 ///
		  Year0_max_temp5 Year0_sun5  Year0_precip5 Year0_daylength5 ///
		  Year0_max_temp6 Year0_sun6  Year0_precip6 Year0_daylength6 ///
		  Year0_max_temp7 Year0_sun7  Year0_precip7 Year0_daylength7 ///
		  Year1_max_temp1 Year1_sun1  Year1_precip1 Year1_daylength1 ///  
		  Year1_max_temp2 Year1_sun2  Year1_precip2 Year1_daylength2 ///
		  Year1_max_temp3 Year1_sun3  Year1_precip3 Year1_daylength3 ///
		  Year1_max_temp4 Year1_sun4  Year1_precip4 Year1_daylength4 ///
		  Year1_max_temp5 Year1_sun5  Year1_precip5 Year1_daylength5 ///
		  Year1_max_temp7 Year1_sun7  Year1_precip7 Year1_daylength7 ///
		  Year2_max_temp1 Year2_sun1  Year2_precip1 Year2_daylength1 /// 
		  Year2_max_temp2 Year2_sun2  Year2_precip2 Year2_daylength2 ///
		  Year2_max_temp3 Year2_sun3  Year2_precip3 Year2_daylength3 ///
		  Year2_max_temp4 Year2_sun4  Year2_precip4 Year2_daylength4 ///
		  Year2_max_temp5 Year2_sun5  Year2_precip5 Year2_daylength5 ///
		  Year2_max_temp6 Year2_sun6  Year2_precip6 Year2_daylength6 ///
		  Year2_max_temp7 Year2_sun7  Year2_precip7 Year2_daylength7 ///
		  ny0_1 ny0_2 ny0_3 ny0_4 ny0_5 ny0_6 ny0_7) ///
		  include(((ny0_1 + ny0_2+ny0_3+ny0_4+ny0_5+ny0_6+ny0_7)/7))) ny1_6 ///
 (intreg, ll(Year1_lower7)  ul(Year1_upper7) ///
 omit(Year0_max_temp1 Year0_sun1  Year0_precip1 Year0_daylength1 ///  
		  Year0_max_temp2 Year0_sun2  Year0_precip2 Year0_daylength2 ///
		  Year0_max_temp3 Year0_sun3  Year0_precip3 Year0_daylength3 ///
		  Year0_max_temp4 Year0_sun4  Year0_precip4 Year0_daylength4 ///
		  Year0_max_temp5 Year0_sun5  Year0_precip5 Year0_daylength5 ///
		  Year0_max_temp6 Year0_sun6  Year0_precip6 Year0_daylength6 ///
		  Year0_max_temp7 Year0_sun7  Year0_precip7 Year0_daylength7 ///
		  Year1_max_temp1 Year1_sun1  Year1_precip1 Year1_daylength1 ///  
		  Year1_max_temp2 Year1_sun2  Year1_precip2 Year1_daylength2 ///
		  Year1_max_temp3 Year1_sun3  Year1_precip3 Year1_daylength3 ///
		  Year1_max_temp4 Year1_sun4  Year1_precip4 Year1_daylength4 ///
		  Year1_max_temp5 Year1_sun5  Year1_precip5 Year1_daylength5 ///
		  Year1_max_temp6 Year1_sun6  Year1_precip6 Year1_daylength6 ///
		  Year2_max_temp1 Year2_sun1  Year2_precip1 Year2_daylength1 /// 
		  Year2_max_temp2 Year2_sun2  Year2_precip2 Year2_daylength2 ///
		  Year2_max_temp3 Year2_sun3  Year2_precip3 Year2_daylength3 ///
		  Year2_max_temp4 Year2_sun4  Year2_precip4 Year2_daylength4 ///
		  Year2_max_temp5 Year2_sun5  Year2_precip5 Year2_daylength5 ///
		  Year2_max_temp6 Year2_sun6  Year2_precip6 Year2_daylength6 ///
		  Year2_max_temp7 Year2_sun7  Year2_precip7 Year2_daylength7 ///
		  ny0_1 ny0_2 ny0_3 ny0_4 ny0_5 ny0_6 ny0_7) ///
		  include(((ny0_1 + ny0_2+ny0_3+ny0_4+ny0_5+ny0_6+ny0_7)/7))) ny1_7 ///
 (intreg, ll(Year2_lower1)  ul(Year2_upper1) ///
 omit(Year0_max_temp1 Year0_sun1  Year0_precip1 Year0_daylength1 ///  
		  Year0_max_temp2 Year0_sun2  Year0_precip2 Year0_daylength2 ///
		  Year0_max_temp3 Year0_sun3  Year0_precip3 Year0_daylength3 ///
		  Year0_max_temp4 Year0_sun4  Year0_precip4 Year0_daylength4 ///
		  Year0_max_temp5 Year0_sun5  Year0_precip5 Year0_daylength5 ///
		  Year0_max_temp6 Year0_sun6  Year0_precip6 Year0_daylength6 ///
		  Year0_max_temp7 Year0_sun7  Year0_precip7 Year0_daylength7 ///
		  Year1_max_temp1 Year1_sun1  Year1_precip1 Year1_daylength1 ///  
		  Year1_max_temp2 Year1_sun2  Year1_precip2 Year1_daylength2 ///
		  Year1_max_temp3 Year1_sun3  Year1_precip3 Year1_daylength3 ///
		  Year1_max_temp4 Year1_sun4  Year1_precip4 Year1_daylength4 ///
		  Year1_max_temp5 Year1_sun5  Year1_precip5 Year1_daylength5 ///
		  Year1_max_temp6 Year1_sun6  Year1_precip6 Year1_daylength6 ///
		  Year1_max_temp7 Year1_sun7  Year1_precip7 Year1_daylength7 ///
		  Year2_max_temp2 Year2_sun2  Year2_precip2 Year2_daylength2 ///
		  Year2_max_temp3 Year2_sun3  Year2_precip3 Year2_daylength3 ///
		  Year2_max_temp4 Year2_sun4  Year2_precip4 Year2_daylength4 ///
		  Year2_max_temp5 Year2_sun5  Year2_precip5 Year2_daylength5 ///
		  Year2_max_temp6 Year2_sun6  Year2_precip6 Year2_daylength6 ///
		  Year2_max_temp7 Year2_sun7  Year2_precip7 Year2_daylength7 ///
		  ny0_1 ny0_2 ny0_3 ny0_4 ny0_5 ny0_6 ny0_7) ///
		  include(((ny0_1 + ny0_2+ny0_3+ny0_4+ny0_5+ny0_6+ny0_7)/7))) ny2_1 ///
 (intreg, ll(Year2_lower2)  ul(Year2_upper2) ///
 omit(Year0_max_temp1 Year0_sun1  Year0_precip1 Year0_daylength1 ///  
		  Year0_max_temp2 Year0_sun2  Year0_precip2 Year0_daylength2 ///
		  Year0_max_temp3 Year0_sun3  Year0_precip3 Year0_daylength3 ///
		  Year0_max_temp4 Year0_sun4  Year0_precip4 Year0_daylength4 ///
		  Year0_max_temp5 Year0_sun5  Year0_precip5 Year0_daylength5 ///
		  Year0_max_temp6 Year0_sun6  Year0_precip6 Year0_daylength6 ///
		  Year0_max_temp7 Year0_sun7  Year0_precip7 Year0_daylength7 ///
		  Year1_max_temp1 Year1_sun1  Year1_precip1 Year1_daylength1 ///  
		  Year1_max_temp2 Year1_sun2  Year1_precip2 Year1_daylength2 ///
		  Year1_max_temp3 Year1_sun3  Year1_precip3 Year1_daylength3 ///
		  Year1_max_temp4 Year1_sun4  Year1_precip4 Year1_daylength4 ///
		  Year1_max_temp5 Year1_sun5  Year1_precip5 Year1_daylength5 ///
		  Year1_max_temp6 Year1_sun6  Year1_precip6 Year1_daylength6 ///
		  Year1_max_temp7 Year1_sun7  Year1_precip7 Year1_daylength7 ///
		  Year2_max_temp1 Year2_sun1  Year2_precip1 Year2_daylength1 /// 
		  Year2_max_temp3 Year2_sun3  Year2_precip3 Year2_daylength3 ///
		  Year2_max_temp4 Year2_sun4  Year2_precip4 Year2_daylength4 ///
		  Year2_max_temp5 Year2_sun5  Year2_precip5 Year2_daylength5 ///
		  Year2_max_temp6 Year2_sun6  Year2_precip6 Year2_daylength6 ///
		  Year2_max_temp7 Year2_sun7  Year2_precip7 Year2_daylength7 ///
		  ny0_1 ny0_2 ny0_3 ny0_4 ny0_5 ny0_6 ny0_7) ///
		  include(((ny0_1 + ny0_2+ny0_3+ny0_4+ny0_5+ny0_6+ny0_7)/7))) ny2_2 ///
 (intreg, ll(Year2_lower3)  ul(Year2_upper3) ///
 omit(Year0_max_temp1 Year0_sun1  Year0_precip1 Year0_daylength1 ///  
		  Year0_max_temp2 Year0_sun2  Year0_precip2 Year0_daylength2 ///
		  Year0_max_temp3 Year0_sun3  Year0_precip3 Year0_daylength3 ///
		  Year0_max_temp4 Year0_sun4  Year0_precip4 Year0_daylength4 ///
		  Year0_max_temp5 Year0_sun5  Year0_precip5 Year0_daylength5 ///
		  Year0_max_temp6 Year0_sun6  Year0_precip6 Year0_daylength6 ///
		  Year0_max_temp7 Year0_sun7  Year0_precip7 Year0_daylength7 ///
		  Year1_max_temp1 Year1_sun1  Year1_precip1 Year1_daylength1 ///  
		  Year1_max_temp2 Year1_sun2  Year1_precip2 Year1_daylength2 ///
		  Year1_max_temp3 Year1_sun3  Year1_precip3 Year1_daylength3 ///
		  Year1_max_temp4 Year1_sun4  Year1_precip4 Year1_daylength4 ///
		  Year1_max_temp5 Year1_sun5  Year1_precip5 Year1_daylength5 ///
		  Year1_max_temp6 Year1_sun6  Year1_precip6 Year1_daylength6 ///
		  Year1_max_temp7 Year1_sun7  Year1_precip7 Year1_daylength7 ///
		  Year2_max_temp1 Year2_sun1  Year2_precip1 Year2_daylength1 /// 
		  Year2_max_temp2 Year2_sun2  Year2_precip2 Year2_daylength2 ///
		  Year2_max_temp4 Year2_sun4  Year2_precip4 Year2_daylength4 ///
		  Year2_max_temp5 Year2_sun5  Year2_precip5 Year2_daylength5 ///
		  Year2_max_temp6 Year2_sun6  Year2_precip6 Year2_daylength6 ///
		  Year2_max_temp7 Year2_sun7  Year2_precip7 Year2_daylength7 ///
		  ny0_1 ny0_2 ny0_3 ny0_4 ny0_5 ny0_6 ny0_7) ///
		  include(((ny0_1 + ny0_2+ny0_3+ny0_4+ny0_5+ny0_6+ny0_7)/7))) ny2_3 ///
 (intreg, ll(Year2_lower4)  ul(Year2_upper4) ///
 omit(Year0_max_temp1 Year0_sun1  Year0_precip1 Year0_daylength1 ///  
		  Year0_max_temp2 Year0_sun2  Year0_precip2 Year0_daylength2 ///
		  Year0_max_temp3 Year0_sun3  Year0_precip3 Year0_daylength3 ///
		  Year0_max_temp4 Year0_sun4  Year0_precip4 Year0_daylength4 ///
		  Year0_max_temp5 Year0_sun5  Year0_precip5 Year0_daylength5 ///
		  Year0_max_temp6 Year0_sun6  Year0_precip6 Year0_daylength6 ///
		  Year0_max_temp7 Year0_sun7  Year0_precip7 Year0_daylength7 ///
		  Year1_max_temp1 Year1_sun1  Year1_precip1 Year1_daylength1 ///  
		  Year1_max_temp2 Year1_sun2  Year1_precip2 Year1_daylength2 ///
		  Year1_max_temp3 Year1_sun3  Year1_precip3 Year1_daylength3 ///
		  Year1_max_temp4 Year1_sun4  Year1_precip4 Year1_daylength4 ///
		  Year1_max_temp5 Year1_sun5  Year1_precip5 Year1_daylength5 ///
		  Year1_max_temp6 Year1_sun6  Year1_precip6 Year1_daylength6 ///
		  Year1_max_temp7 Year1_sun7  Year1_precip7 Year1_daylength7 ///
		  Year2_max_temp1 Year2_sun1  Year2_precip1 Year2_daylength1 /// 
		  Year2_max_temp2 Year2_sun2  Year2_precip2 Year2_daylength2 ///
		  Year2_max_temp3 Year2_sun3  Year2_precip3 Year2_daylength3 ///
		  Year2_max_temp5 Year2_sun5  Year2_precip5 Year2_daylength5 ///
		  Year2_max_temp6 Year2_sun6  Year2_precip6 Year2_daylength6 ///
		  Year2_max_temp7 Year2_sun7  Year2_precip7 Year2_daylength7 ///
		  ny0_1 ny0_2 ny0_3 ny0_4 ny0_5 ny0_6 ny0_7) ///
		  include(((ny0_1 + ny0_2+ny0_3+ny0_4+ny0_5+ny0_6+ny0_7)/7))) ny2_4 ///
 (intreg, ll(Year2_lower5)  ul(Year2_upper5) ///
 omit(Year0_max_temp1 Year0_sun1  Year0_precip1 Year0_daylength1 ///  
		  Year0_max_temp2 Year0_sun2  Year0_precip2 Year0_daylength2 ///
		  Year0_max_temp3 Year0_sun3  Year0_precip3 Year0_daylength3 ///
		  Year0_max_temp4 Year0_sun4  Year0_precip4 Year0_daylength4 ///
		  Year0_max_temp5 Year0_sun5  Year0_precip5 Year0_daylength5 ///
		  Year0_max_temp6 Year0_sun6  Year0_precip6 Year0_daylength6 ///
		  Year0_max_temp7 Year0_sun7  Year0_precip7 Year0_daylength7 ///
		  Year1_max_temp1 Year1_sun1  Year1_precip1 Year1_daylength1 ///  
		  Year1_max_temp2 Year1_sun2  Year1_precip2 Year1_daylength2 ///
		  Year1_max_temp3 Year1_sun3  Year1_precip3 Year1_daylength3 ///
		  Year1_max_temp4 Year1_sun4  Year1_precip4 Year1_daylength4 ///
		  Year1_max_temp5 Year1_sun5  Year1_precip5 Year1_daylength5 ///
		  Year1_max_temp6 Year1_sun6  Year1_precip6 Year1_daylength6 ///
		  Year1_max_temp7 Year1_sun7  Year1_precip7 Year1_daylength7 ///
		  Year2_max_temp1 Year2_sun1  Year2_precip1 Year2_daylength1 /// 
		  Year2_max_temp2 Year2_sun2  Year2_precip2 Year2_daylength2 ///
		  Year2_max_temp3 Year2_sun3  Year2_precip3 Year2_daylength3 ///
		  Year2_max_temp4 Year2_sun4  Year2_precip4 Year2_daylength4 ///
		  Year2_max_temp6 Year2_sun6  Year2_precip6 Year2_daylength6 ///
		  Year2_max_temp7 Year2_sun7  Year2_precip7 Year2_daylength7 ///
		  ny0_1 ny0_2 ny0_3 ny0_4 ny0_5 ny0_6 ny0_7) ///
		  include(((ny0_1 + ny0_2+ny0_3+ny0_4+ny0_5+ny0_6+ny0_7)/7))) ny2_5 ///
 (intreg, ll(Year2_lower6)  ul(Year2_upper6) ///
 omit(Year0_max_temp1 Year0_sun1  Year0_precip1 Year0_daylength1 ///  
		  Year0_max_temp2 Year0_sun2  Year0_precip2 Year0_daylength2 ///
		  Year0_max_temp3 Year0_sun3  Year0_precip3 Year0_daylength3 ///
		  Year0_max_temp4 Year0_sun4  Year0_precip4 Year0_daylength4 ///
		  Year0_max_temp5 Year0_sun5  Year0_precip5 Year0_daylength5 ///
		  Year0_max_temp6 Year0_sun6  Year0_precip6 Year0_daylength6 ///
		  Year0_max_temp7 Year0_sun7  Year0_precip7 Year0_daylength7 ///
		  Year1_max_temp1 Year1_sun1  Year1_precip1 Year1_daylength1 ///  
		  Year1_max_temp2 Year1_sun2  Year1_precip2 Year1_daylength2 ///
		  Year1_max_temp3 Year1_sun3  Year1_precip3 Year1_daylength3 ///
		  Year1_max_temp4 Year1_sun4  Year1_precip4 Year1_daylength4 ///
		  Year1_max_temp5 Year1_sun5  Year1_precip5 Year1_daylength5 ///
		  Year1_max_temp6 Year1_sun6  Year1_precip6 Year1_daylength6 ///
		  Year1_max_temp7 Year1_sun7  Year1_precip7 Year1_daylength7 ///
		  Year2_max_temp1 Year2_sun1  Year2_precip1 Year2_daylength1 /// 
		  Year2_max_temp2 Year2_sun2  Year2_precip2 Year2_daylength2 ///
		  Year2_max_temp3 Year2_sun3  Year2_precip3 Year2_daylength3 ///
		  Year2_max_temp4 Year2_sun4  Year2_precip4 Year2_daylength4 ///
		  Year2_max_temp5 Year2_sun5  Year2_precip5 Year2_daylength5 ///
		  Year2_max_temp7 Year2_sun7  Year2_precip7 Year2_daylength7 ///
		  ny0_1 ny0_2 ny0_3 ny0_4 ny0_5 ny0_6 ny0_7) ///
		  include(((ny0_1 + ny0_2+ny0_3+ny0_4+ny0_5+ny0_6+ny0_7)/7))) ny2_6 ///
 (intreg, ll(Year2_lower7)  ul(Year2_upper7) ///
 omit(Year0_max_temp1 Year0_sun1  Year0_precip1 Year0_daylength1 ///  
		  Year0_max_temp2 Year0_sun2  Year0_precip2 Year0_daylength2 ///
		  Year0_max_temp3 Year0_sun3  Year0_precip3 Year0_daylength3 ///
		  Year0_max_temp4 Year0_sun4  Year0_precip4 Year0_daylength4 ///
		  Year0_max_temp5 Year0_sun5  Year0_precip5 Year0_daylength5 ///
		  Year0_max_temp6 Year0_sun6  Year0_precip6 Year0_daylength6 ///
		  Year0_max_temp7 Year0_sun7  Year0_precip7 Year0_daylength7 ///
		  Year1_max_temp1 Year1_sun1  Year1_precip1 Year1_daylength1 ///  
		  Year1_max_temp2 Year1_sun2  Year1_precip2 Year1_daylength2 ///
		  Year1_max_temp3 Year1_sun3  Year1_precip3 Year1_daylength3 ///
		  Year1_max_temp4 Year1_sun4  Year1_precip4 Year1_daylength4 ///
		  Year1_max_temp5 Year1_sun5  Year1_precip5 Year1_daylength5 ///
		  Year1_max_temp6 Year1_sun6  Year1_precip6 Year1_daylength6 ///
		  Year1_max_temp7 Year1_sun7  Year1_precip7 Year1_daylength7 ///
		  Year2_max_temp1 Year2_sun1  Year2_precip1 Year2_daylength1 /// 
		  Year2_max_temp2 Year2_sun2  Year2_precip2 Year2_daylength2 ///
		  Year2_max_temp3 Year2_sun3  Year2_precip3 Year2_daylength3 ///
		  Year2_max_temp4 Year2_sun4  Year2_precip4 Year2_daylength4 ///
		  Year2_max_temp5 Year2_sun5  Year2_precip5 Year2_daylength5 ///
		  Year2_max_temp6 Year2_sun6  Year2_precip6 Year2_daylength6 ///
		  ny0_1 ny0_2 ny0_3 ny0_4 ny0_5 ny0_6 ny0_7) ///
		  include(((ny0_1 + ny0_2+ny0_3+ny0_4+ny0_5+ny0_6+ny0_7)/7)) ) ny2_7 ///
  = i.Gender age_c i.Borough_baseline BMI_baseline_0   /// person-level variables 
  Year0_max_temp1 Year0_sun1  Year0_precip1 Year0_daylength1 /// baseline weather variables 
  Year0_max_temp2 Year0_sun2  Year0_precip2 Year0_daylength2 ///
  Year0_max_temp3 Year0_sun3  Year0_precip3 Year0_daylength3 ///
  Year0_max_temp4 Year0_sun4  Year0_precip4 Year0_daylength4 ///
  Year0_max_temp5 Year0_sun5  Year0_precip5 Year0_daylength5 ///
  Year0_max_temp6 Year0_sun6  Year0_precip6 Year0_daylength6 ///
  Year0_max_temp7 Year0_sun7  Year0_precip7 Year0_daylength7 ///
  Year1_max_temp1 Year1_sun1  Year1_precip1 Year1_daylength1 /// year 1 weather variables 
  Year1_max_temp2 Year1_sun2  Year1_precip2 Year1_daylength2 ///
  Year1_max_temp3 Year1_sun3  Year1_precip3 Year1_daylength3 ///
  Year1_max_temp4 Year1_sun4  Year1_precip4 Year1_daylength4 ///
  Year1_max_temp5 Year1_sun5  Year1_precip5 Year1_daylength5 ///
  Year1_max_temp6 Year1_sun6  Year1_precip6 Year1_daylength6 ///
  Year1_max_temp7 Year1_sun7  Year1_precip7 Year1_daylength7 ///
  Year2_max_temp1 Year2_sun1  Year2_precip1 Year2_daylength1 /// year 2 weather variables 
  Year2_max_temp2 Year2_sun2  Year2_precip2 Year2_daylength2 ///
  Year2_max_temp3 Year2_sun3  Year2_precip3 Year2_daylength3 ///
  Year2_max_temp4 Year2_sun4  Year2_precip4 Year2_daylength4 ///
  Year2_max_temp5 Year2_sun5  Year2_precip5 Year2_daylength5 ///
  Year2_max_temp6 Year2_sun6  Year2_precip6 Year2_daylength6 ///
  Year2_max_temp7 Year2_sun7  Year2_precip7 Year2_daylength7, ///
	add(2) burnin(10) double force by(arm) // include 20 imputations with a burn-in of 10, and impute separately in each arm
	
	
*generate weekly averages
gen logstepsbl = (ny0_1 + ny0_2 + ny0_3 + ny0_4 + ny0_5 + ny0_6 + ny0_7)/7
gen logstep_imp_1 = (ny1_1 + ny1_2 + ny1_3 + ny1_4 + ny1_5 + ny1_6 + ny1_7)/7
gen logstep_imp_2 = (ny2_1 + ny2_2 + ny2_3 + ny2_4 + ny2_5 + ny2_6 + ny2_7)/7	

*register weekly averages as imputed 
mi register imputed logstepsbl logstep_imp_1 logstep_imp_2

*
mi reshape long logstep_imp_, i(CTU) j(time) 


*exponentiate the logged stepcounts
mi passive: generate steps = exp(logstep_imp_)
mi passive: generate steps_bl = exp(logstepsbl)

*primary analysis model 
eststo: mi estimate (a1t1: _b[1.arm]+_b[1.time#1.arm]) (a2t1: _b[2.arm] + _b[1.time#2.arm]) (a1t2: _b[1.arm] + _b[2.time#1.arm])  (a2t2: _b[2.arm] + _b[2.time#2.arm]), /// obtain contrasts of treatment vs usual care at each time point
post: mixed steps  ib3.arm##i.time  i.time##c.steps_bl i.Gender age_c i.Borough_baseline || CTU: , nocons reml residuals(un, t(time) by(arm)) 
